# Supplementary material for: Home-Based Digital Healthcare Interventions for Dementia: A Systematic Review of Patient and Family Caregiver Outcomes
Source: Healthcare (Basel). 2026 Mar 27;14(7):854. doi: 10.3390/healthcare14070854 (PMC13073384; doi:10.3390/healthcare14070854)
Supplement: Supplementary file 1 [file healthcare-14-00854-s001.zip]

Archive with 2 entries (2 files):
- healthcare-4163193-PRISMA 2020 Checklist.pdf
- healthcare-4163193-Supplementary Materials S1.pdf
